# Supplementary material for: KRAS, NRAS, and BRAF Hot-Spot Mutations in Relation to Sidedness of Primary Colorectal Cancer: A Retrospective Cohort Study
Source: Diagnostics (Basel). 2025 Jan 9;15(2):142. doi: 10.3390/diagnostics15020142 (PMC11763696; doi:10.3390/diagnostics15020142)
Supplement: Supplementary file 1 [file diagnostics-15-00142-s001.zip]

Archive with 1 entries (1 files):
- diagnostics-3340028-supplementary.pdf
